# Supplementary material for: The Giant Cretaceous Coelacanth (Actinistia, Sarcopterygii) Megalocoelacanthus dobiei Schwimmer, Stewart & Williams, 1994, and Its Bearing on Latimerioidei Interrelationships
Source: PLoS One. 2012 Nov 27;7(11):e49911. doi: 10.1371/journal.pone.0049911 (PMC3507921; doi:10.1371/journal.pone.0049911)
Supplement: Information S3 — Nexus file of the first phylogenetic analysis. (TXT) [file pone.0049911.s003.txt]

#NEXUS
[written Sat Jul 21 11:09:24 CEST 2012 by Mesquite  version 2.74 (build 550) at Paleo-Hugo-Dutel.local/192.168.0.10]

BEGIN TAXA;
	TITLE Taxa;
	DIMENSIONS NTAX=39;
	TAXLABELS
		Actinopterygians Porolepiforms Diplocercides Rhabdoderma Caridosuctor Hadronector Polyosteorhynchus Allenypterus Lochmocercus Coelacanthus Spermatodus Whiteia Laugia Sassenia Chinlea Diplurus Holophagus Undina Coccoderma Libys Mawsonia Macropoma Latimeria Miguashaia Axelrodichthys Holopterygius Garnbergia Parnaibaia Swenzia Guizhoucoelacanthus Piveteauia Euporosteus Axelia Wimania Ticinepomis Lualabaea Indocoelacanthus Rebellatrix Megalocoelacanthus 
	;

END;


BEGIN CHARACTERS;
	TITLE  Character_Matrix;
	DIMENSIONS  NCHAR=110;
	FORMAT DATATYPE = STANDARD GAP = - MISSING = ? SYMBOLS = "  0 1 2 3 4";
	MATRIX
	Actinopterygians     ?0000?1??0010000?00000211?00001111???00????????010?1004000?0000000000??1??00110000010000?100000000000000000000
	Porolepiforms        00100?1??0000000000000210?00011111??0000000000001001003000?00?0000100101?000?101000?0?0000000000?0000000000000
	Diplocercides        001???21010000000010002110000111010000000000000010010030010000000000011101001101?010000??00010100000??0000???0
	Rhabdoderma          100000200110010010110000100001110000000000001100100101410000100100101110110?0000?00010110100111000001100001000
	Caridosuctor         1000002101?0??001011000010000111??000000000??0001001014100001010001????????????????????101?0111010001100?0100?
	Hadronector          00100021?1?0??00001000101000011100??0000000?1?0?10010???0010000000?????????????????????101?011100000010??01000
	Polyosteorhynchus    00?0002101???100?010101???000111?0000000000?1?00100101?0001010??000????????????????????1?110111?10001000?01000
	Allenypterus         0?????2001?0??000010000000001?110000000001001??1010101??0110001000?????????????????????10100101010000000001010
	Lochmocercus         ??????????????????10100???000111??00000000?01000?001?0?00??000??000????????????????????101??10100000100??0?000
	Coelacanthus         00?11?210010010011?110?0?1101???00001??0010?1?1?100101410??01?110000???????????????????10100111010000100?01000
	Spermatodus          1000002101100110?111?020?1001?110100000000?????010010141?000?1???01110101??0110??00?101????????????????0?0????
	Whiteia              00?00020011001101111100010001111000100000001110010011141101?111100001000111??00?11011111?100111201000100100000
	Laugia               11?0??1?0110010010110000?100100000000000000100111001014000001111000011101110110??00010110110111110110100?01100
	Sassenia             10????2?01100100?01??0201000111101000000000010001001?1?10??0111100??011011001?01?0011011???????????????0?0??00
	Chinlea              00?01?200010??0011?110????2011100?110000001?0???2010???11???1?11001????????????????????1?1?11111?000?101?1?00?
	Diplurus             00001?211010101021111000?1101110001000000100111101101??000001?11000010001?11?00???0?11110111111101000101?00000
	Holophagus           10?01?2110101110?1111?20?100101100100000000?1??110101??110011110001???????11?????1??1??1?1101111?1100110?0100?
	Undina               00?00?2110101110211?1?2???01101100??0000000?101110101??1101?1100001010001011?01??1??111101?0111101000100101001
	Coccoderma           10?011210?10010010110020101010100?001100000100110001?14100001111000????????????????????11110111000110100111100
	Libys                0???1?????10111??1111?30?110101000100010000?1???02?0?14110011?110001???????????????????11110111101100110101001
	Mawsonia             1?????210010100111?11020?12010?000100100101?0001200011??1??01?111101?????????????????????1??111?01000101?110?0
	Macropoma            01?0?1211010111021111120?100101?00100011000110111010114?10111111000010001011?01?110?11111110111201000101101001
	Latimeria            0011112110101110211111001021111100100011000111111110114110111?110010100010110010110011110110111201000100100001
	Miguashaia           00?0001?0?01??000000002?00000?1101??0000000?000?10?1?0??001??0??0000???????????????????1?0??0000?000??0000??0?
	Axelrodichthys       1000112100101001111?1020?12010100010110010110001201011401??01?11110110001111?0??110?1111?111111101000101?11000
	Holopterygius        ?0?0????????????????????0?????????????????????????????00??0?????????00?????????00????????10?00101?1????00???1?
	Garnbergia           ??????21?0?0?????1??????????1?10001100?0000?????1?10???????????????????????????????????????????1?0??0100?0??0?
	Parnaibaia           0111??2000?0??0011?1??2??110111000110000001?????1?101??01???11111?00???????????????????1?1?1111101000?01?010??
	Swenzia              01?0??2????011???1??11?01011111?001000110001101110?0?1??101?1?110??0??????????1??????????1?011??0??001?0?01???
	Guizhoucoelacanthus  0000??1101?0??000111100000101?101001000000??0?001000????000?1111000????????????????????1?10011020000010001??0?
	Piveteauia           ??????????1?1?10?1?1???0????011??000?????????10?1??10???0????????0?????????????????????1????1?120001010??01?0?
	Euporosteus          ?????0?1???20?10???????????????0????????????????????????????????????011?0????1010?1?0?0???????????????????????
	Axelia               ??????1?0110?110211?100???00???????????????????????1????0???1????001??????????????????????????????0????0?0???0
	Wimania              ??????1???1001??????????????1?0???01000?00????0???01???10??????????????????????????????????0???????????0?0???0
	Ticinepomis          0??0???????0??1??1??????????1?1?0??????0010??????????1??00??111100?????????????????????1?1?01111010000100?0?0?
	Lualabaea            0??????????0?????????????????????????????????????????1??1?????111????????????????????????????????????????????0
	Indocoelacanthus     0?????2????0????????????????1???00??000000??????10?0????1?????1000?????????????????????????????????????0?0???0
	Rebellatrix          ????????????????????????????????????????????????1???1?????1????????????????????????????1011011100000010000?0??
	Megalocoelacanthus   01?0012100101110?1111?30??101????????????????????2?011?01??11?1100011100111??01???0?1?11??1??????????????????1

;

END;
BEGIN ASSUMPTIONS;
	TYPESET * UNTITLED   =  unord:  1 -  110;

END;

BEGIN MESQUITECHARMODELS;
	ProbModelSet * UNTITLED   =  'Mk1 (est.)':  1 -  110;
END;

Begin MESQUITE;
		MESQUITESCRIPTVERSION 2;
		TITLE AUTO;
		tell ProjectCoordinator;
		timeSaved 1342861764237;
		getEmployee #mesquite.minimal.ManageTaxa.ManageTaxa;
		tell It;
			setID 0 3334242308566625748;
			tell It;
				setDefaultOrder  0 1 3 4 5 6 7 8 9 10 11 12 13 14 15 16 17 18 19 20 21 22 23 24 25 26 27 28 29 30 31 32 33 34 35 36 37 38 2;
				attachments ;
			endTell;
		endTell;
		getEmployee #mesquite.charMatrices.ManageCharacters.ManageCharacters;
		tell It;
			setID 0 6148402671724083124;
			mqVersion 274;
			checksumv 0 2 2845217495 null  getNumChars 110 numChars 110 getNumTaxa 39 numTaxa 39   short true   bits 31   states 31   sumSquaresStatesOnly 9888.0 sumSquares 9888.0   NumFiles 1 NumMatrices 1;
			mqVersion;
		endTell;
		getWindow;
		tell It;
			suppress;
			setResourcesState false false 100;
			setPopoutState 400;
			setExplanationSize 0;
			setAnnotationSize 0;
			setFontIncAnnot 0;
			setFontIncExp 0;
			setSize 1240 700;
			setLocation 3 23;
			setFont SanSerif;
			setFontSize 10;
			getToolPalette;
			tell It;
			endTell;
			desuppress;
		endTell;
		getEmployee  #mesquite.charMatrices.BasicDataWindowCoord.BasicDataWindowCoord;
		tell It;
			showDataWindow #6148402671724083124 #mesquite.charMatrices.BasicDataWindowMaker.BasicDataWindowMaker;
			tell It;
				getWindow;
				tell It;
					setExplanationSize 30;
					setAnnotationSize 20;
					setFontIncAnnot 0;
					setFontIncExp 0;
					setSize 1140 633;
					setLocation 3 23;
					setFont SanSerif;
					setFontSize 10;
					getToolPalette;
					tell It;
						setTool mesquite.charMatrices.BasicDataWindowMaker.BasicDataWindow.ibeam;
					endTell;
					setActive;
					setTool mesquite.charMatrices.BasicDataWindowMaker.BasicDataWindow.ibeam;
					colorCells  #mesquite.charMatrices.NoColor.NoColor;
					colorRowNames  #mesquite.charMatrices.TaxonGroupColor.TaxonGroupColor;
					colorColumnNames  #mesquite.charMatrices.CharGroupColor.CharGroupColor;
					colorText  #mesquite.charMatrices.NoColor.NoColor;
					setBackground White;
					toggleShowNames on;
					toggleShowTaxonNames on;
					toggleTight off;
					toggleThinRows off;
					toggleShowChanges on;
					toggleSeparateLines off;
					toggleShowStates on;
					toggleAutoWCharNames on;
					toggleAutoTaxonNames off;
					toggleShowDefaultCharNames off;
					toggleConstrainCW on;
					toggleBirdsEye off;
					toggleShowPaleGrid off;
					toggleShowPaleCellColors off;
					togglePaleInapplicable on;
					toggleShowBoldCellText off;
					toggleAllowAutosize on;
					toggleColorsPanel off;
					toggleDiagonal on;
					setDiagonalHeight 80;
					toggleLinkedScrolling on;
					toggleScrollLinkedTables off;
				endTell;
				showWindow;
				getWindow;
				tell It;
					forceAutosize;
				endTell;
				getEmployee #mesquite.charMatrices.ColorByState.ColorByState;
				tell It;
					setStateLimit 9;
					toggleUniformMaximum on;
				endTell;
				getEmployee #mesquite.charMatrices.ColorCells.ColorCells;
				tell It;
					setColor Red;
					removeColor off;
				endTell;
				getEmployee #mesquite.categ.StateNamesStrip.StateNamesStrip;
				tell It;
					showStrip off;
				endTell;
				getEmployee #mesquite.charMatrices.AnnotPanel.AnnotPanel;
				tell It;
					togglePanel off;
				endTell;
				getEmployee #mesquite.charMatrices.CharReferenceStrip.CharReferenceStrip;
				tell It;
					showStrip off;
				endTell;
				getEmployee #mesquite.charMatrices.QuickKeySelector.QuickKeySelector;
				tell It;
					autotabOff;
				endTell;
				getEmployee #mesquite.charMatrices.SelSummaryStrip.SelSummaryStrip;
				tell It;
					showStrip off;
				endTell;
				getEmployee #mesquite.categ.SmallStateNamesEditor.SmallStateNamesEditor;
				tell It;
					panelOpen true;
				endTell;
			endTell;
		endTell;
		endTell;
end;
